# Supplementary material for: Genome-Wide Association Analysis for Triazole Resistance in Aspergillus fumigatus
Source: Pathogens. 2021 Jun 4;10(6):701. doi: 10.3390/pathogens10060701 (PMC8227032; doi:10.3390/pathogens10060701)
Supplement: Supplementary file 1 [file pathogens-10-00701-s001.zip]

Archive with 1 entries (1 files):
- pathogens-1235020-supplementary.xlsx
