# Supplementary material for: Genome-Wide Association Analysis for Triazole Resistance in Aspergillus fumigatus
Source: Pathogens. 2021 Jun 4;10(6):701. doi: 10.3390/pathogens10060701 (PMC8227032; doi:10.3390/pathogens10060701)
Supplement: Supplementary file 1 [file pathogens-10-00701-s001.zip › pathogens-1235020-supplementary.xlsx]

## Sheet: Table S1
Alias	Run	Project	Collection Date	Country	Type	Lineages	ITR MIC (mg/L)	VOR MIC (mg/L)	Sources For MIC Data	Antifungal Susceptibility Testing	Hmg1			Cyp51A														AFUA_7G01960
											S305P	P309L	I412	G448S	T289A	M220I	M220V	F219S	P216L	G138C	Y121F	L98H	G54V,E	G54R,W	K427E	E255D	Y46F	L167* (Stop Gained)
Afs35	DRR146814	PRJDB7240	2006 (a mutant of strain D141 originally isolated in Germany in 1980)	Germany	Clinical	Clade III	0.5	0.094	https://doi.org/10.1371/journal.ppat.1006096	CLSI M38-A2	0	0	0	0	0	0	0	0	0	0	0	0	0	0	K427E	E255D	Y46F	0
B5233	ERR2863830	PRJEB28819	1985	United States	Clinical	Clade III	0.5	0.5	DOI: 10.1128/AAC.00129-19	CLSI M38-A2	0	0	0	0	0	0	0	0	0	0	0	0	0	0	K427E	E255D	Y46F	0
P1MR	ERR2864483		2016	Netherlands	Clinical	Clade III	NA	NA	NA	NA	0	0	0	0	0	0	0	0	0	0	0	L98H	0	0	K427E	E255D	Y46F	0
P1MS	ERR2864484		2016	Netherlands	Clinical	Clade II	NA	NA			0	0	0	0	0	0	0	0	0	0	0	0	0	0	K427E	E255D	Y46F	0
P2CS	ERR2864485		2018	Netherlands	Clinical	Clade II	NA	NA			0	0	0	0	0	0	0	0	0	0	0	0	0	0	K427E	E255D	Y46F	0
Af65	ERR769499	PRJEB8623	1997	United Kingdom, Manchester, England	Clinical	Clade III	0.5	0.125	https://mbio.asm.org/content/6/3/e00536-15#T2	CLSI M38-A2	0	0	0	0	0	0	0	0	0	0	0	0	0	0	K427E	E255D	Y46F	0
12-7505446	ERR769500		2012	United Kingdom, Leeds	Clinical	Clade III	>16	1			0	0	0	0	0	0	0	0	0	0	0	L98H	0	0	K427E	E255D	Y46F	0
12-7505220	ERR769501		2012	United Kingdom, Leeds	Clinical	Clade III	>16	1			0	0	0	0	0	0	0	0	0	0	0	L98H	0	0	K427E	E255D	Y46F	0
09-7500806	ERR769502		2009	United Kingdom, Leeds	Clinical	Clade II	1	0.25			0	0	0	0	0	0	0	0	0	0	0	0	0	0	K427E	E255D	Y46F	0
12-7504652	ERR769503		2012	United Kingdom, Leeds	Clinical	Clade III	1	0.5			0	0	0	0	0	0	0	0	0	0	0	0	0	0	K427E	E255D	Y46F	0
12-7504462	ERR769504		2012	United Kingdom, Leeds	Clinical	Clade II	0.5	0.125			0	0	0	0	0	0	0	0	0	0	0	0	0	0	K427E	E255D	Y46F	0
12-7505054	ERR769505		2012	United Kingdom, Leeds	Clinical	Clade III	0.5	0.5			0	0	0	0	0	0	0	0	0	0	0	0	0	0	K427E	E255D	Y46F	0
08-12-12-13	ERR769506		2003	Netherlands, Nijmegen	Clinical	Clade III	>16	1			0	0	0	0	0	0	0	0	0	0	0	L98H	0	0	K427E	E255D	Y46F	0
08-36-03-25	ERR769507		2005	Netherlands, Nijmegen	Clinical	Clade III	>16	1			0	0	0	0	0	0	0	0	0	0	0	L98H	0	0	K427E	E255D	Y46F	0
08-31-08-91	ERR769508		2004	Netherlands, Nijmegen	Clinical	Clade III	>16	4			0	0	0	0	0	0	0	0	0	0	0	L98H	0	0	K427E	E255D	Y46F	0
08-19-02-61	ERR769509		2008	Netherlands, Nijmegen	Environmental	Clade III	>16	2			0	0	0	0	0	0	0	0	0	0	0	L98H	0	0	K427E	E255D	Y46F	0
08-19-02-30	ERR769510		2008	Netherlands, Nijmegen	Environmental	Clade II	0.25	0.5			0	0	0	0	0	0	0	0	0	0	0	0	0	0	K427E	E255D	Y46F	0
10-01-02-27	ERR769511		2010	Netherlands, Nijmegen	Clinical	Clade III	>16	4			0	0	0	0	0	0	0	0	0	0	0	L98H	0	0	K427E	E255D	Y46F	0
08-19-02-46	ERR769512		2008	Netherlands, Nijmegen	Environmental	Clade III	>16	4			0	0	0	0	0	0	0	0	0	0	0	L98H	0	0	K427E	E255D	Y46F	0
08-19-02-10	ERR769513		2008	Netherlands, Nijmegen	Environmental	Clade III	>16	2			0	0	0	0	0	0	0	0	0	0	0	L98H	0	0	K427E	E255D	Y46F	0
Afu 942/09	ERR769514		2009	India, Delhi	Clinical	Clade III	>16	2			0	0	0	0	0	0	0	0	0	0	0	L98H	0	0	K427E	E255D	Y46F	0
Afu 1042/09	ERR769515		2009	India, Delhi	Clinical	Clade III	>16	2			0	0	0	0	0	0	0	0	0	0	0	L98H	0	0	K427E	E255D	Y46F	0
Afu 343/P/11	ERR769516		2011	India, Delhi	Clinical	Clade III	>16	8			0	0	0	0	0	0	0	0	0	0	0	L98H	0	0	K427E	E255D	Y46F	0
Afu 591/12	ERR769517		2012	India, Delhi	Clinical	Clade III	>16	8			0	0	0	0	0	0	0	0	0	0	0	L98H	0	0	K427E	E255D	Y46F	0
Afu 124/E11	ERR769518		2011	India, Delhi	Environmental	Clade III	>16	8			0	0	0	0	0	0	0	0	0	0	0	L98H	0	0	K427E	E255D	Y46F	0
Afu 166/E11	ERR769519		2011	India, Delhi	Environmental	Clade III	16	16			0	0	0	0	0	0	0	0	0	0	0	L98H	0	0	K427E	E255D	Y46F	0
Afu 257/E11	ERR769520		2011	India, Delhi	Environmental	Clade III	>16	8			0	0	0	0	0	0	0	0	0	0	0	L98H	0	0	K427E	E255D	Y46F	0
Afu 218/E11	ERR769521		2011	India, Delhi	Environmental	Clade III	>16	8			0	0	0	0	0	0	0	0	0	0	0	L98H	0	0	K427E	E255D	Y46F	0
CM3262	SRR7418922	PRJNA477519	2005	Spain, Madrid	Clinical	Clade I	1.000/1.0	0.500/0.5	https://aac.asm.org/content/62/6/e00241-18#fn-2	EUCAST	0	0	0	0	0	0	0	0	0	0	0	0	0	0	0	E255D	0	0
CM2733	SRR7418923		2004	Spain, Madrid	Clinical	Clade I	0.354/0.25-0.5	0.707/0.5-1.0			0	0	0	0	0	0	0	0	0	0	0	0	0	0	0	E255D	0	0
CM2730	SRR7418924		2004	Spain, Madrid	Clinical	Clade I	0.354/0.25-0.5	0.707/0.5-1.0			0	0	0	0	0	0	0	0	0	0	0	0	0	0	0	E255D	0	0
CM7560	SRR7418925		2014	Spain, Madrid	Clinical	Clade I	0.707/0.5-1.0	0.707/0.5-1.0			0	0	0	0	0	0	0	0	0	0	0	0	0	0	0	E255D	0	0
CM3249	SRR7418926		2005	Spain, Madrid	Clinical	Clade I	0.707/0.5-1.0	1.000/0.5–2.0			0	0	0	0	0	0	0	0	0	0	0	0	0	0	0	E255D	0	0
TP32	SRR7418946		2010	Spain, Madrid	Clinical	Clade I	0.630/0.25–1.0	0.397/0.25–1.0			0	0	0	0	0	0	0	0	0	0	0	0	0	0	0	E255D	0	0
CM4602	SRR7418928		2006	Spain, Madrid	Clinical	Clade I	0.250/0.25	0.500/0.5			0	0	0	0	0	0	0	0	0	0	0	0	0	0	0	E255D	0	0
CM4946	SRR7418948		2007	Spain, Madrid	Clinical	Clade I	0.397/0.125–1.0	0.794/0.5–1.0			0	0	0	0	0	0	0	0	0	0	0	0	0	0	0	E255D	0	0
CM2495	SRR7418930		2002	Spain, Madrid	Clinical	Clade I	0.250/0.25	0.500/0.5			0	0	0	0	0	0	0	0	0	0	0	0	0	0	0	E255D	0	0
ΔakuBKU80	SRR7418932		2003	Spain, Madrid	Clinical	Clade II	0.175/0.06–0.25	0.297/0.25–0.5			0	0	0	0	0	0	0	0	0	0	0	0	0	0	K427E	E255D	Y46F	0
CM7570	SRR7418933		2014	Spain, Madrid	Clinical	Clade I	0.630/0.5–1.0	0.500/0.5			0	0	0	0	0	0	0	0	0	0	0	0	0	0	0	E255D	0	0
CBS144.89/A1163	SRR7418934		2008	Spain, Madrid	Clinical	Clade II	0.210/0.125–0.25	0.500/0.5			0	0	0	0	0	0	0	0	0	0	0	0	0	0	K427E	E255D	Y46F	0
TP12	SRR7418940		2001	Spain, Madrid	Clinical	Clade II	0.500/0.5	1.000/1.0			0	0	0	0	0	0	0	0	0	0	0	0	0	0	0	0	0	0
CM7632	SRR7418941		2015	Spain, Madrid	Clinical	Clade II	0.794/0.5–1.0	1.000/1.0			0	0	0	0	0	0	0	0	0	0	0	0	0	0	0	0	0	0
CM237	SRR7418942		1996	Spain, Madrid	Clinical	Clade II	NA	NA	NA	NA	0	0	0	0	0	0	0	0	0	0	0	0	0	0	K427E	E255D	Y46F	0
ATCC 204305	SRR7418943		1995	Spain, Madrid	Clinical	Clade II	NA	NA			0	0	0	0	0	0	0	0	0	0	0	0	0	0	K427E	E255D	Y46F	0
CM5419	SRR7418944		2008	Spain, Madrid	Clinical	Clade III	NA	NA			0	0	0	0	0	0	0	0	0	0	0	0	0	0	K427E	E255D	Y46F	0
CM3248	SRR7418945		2005	Spain, Madrid	Clinical	Clade II	NA	NA			0	0	0	0	0	0	0	0	0	0	0	0	0	0	K427E	E255D	Y46F	0
CM2141	SRR7418947		1998	Spain, Madrid	Clinical	Clade III	NA	NA			0	0	0	0	0	0	0	0	0	0	0	0	0	0	K427E	E255D	Y46F	0
CM5757	SRR7418949		2009	Spain, Madrid	Clinical	Clade II	NA	NA			0	0	0	0	0	0	0	0	0	0	0	0	0	0	K427E	E255D	Y46F	0
CM3720	SRR7418927		2005	Spain, Madrid	Clinical	Clade I	NA	NA			0	0	0	0	0	0	0	0	0	0	0	0	0	0	0	E255D	0	0
CM3249b	SRR7418929		2005	Spain, Madrid	Clinical	Clade I	NA	NA			0	0	0	0	0	0	0	0	0	0	0	0	0	0	0	E255D	0	0
ATCC 46645	SRR7418935		2008	Spain, Madrid	Clinical	Clade III	NA	NA			0	0	0	0	0	0	0	0	0	0	0	0	0	0	K427E	E255D	Y46F	0
CM6458	SRR7418936		2011	Spain, Madrid	Clinical	Clade II	NA	NA			0	0	0	0	0	0	0	0	0	0	0	0	0	0	K427E	E255D	Y46F	0
CM6126	SRR7418937		2010	Spain, Madrid	Clinical	Clade II	NA	NA			0	0	0	0	0	0	0	0	0	0	0	0	0	0	K427E	E255D	Y46F	0
CM7555	SRR7418938		2014	Spain, Madrid	Clinical	Clade II	NA	NA			0	0	0	0	0	0	0	0	0	0	0	0	0	0	K427E	E255D	Y46F	0
CM7510	SRR7418939		2014	Spain, Madrid	Clinical	Clade II	NA	NA			0	P309L	0	0	0	0	0	0	0	0	0	0	0	0	K427E	E255D	Y46F	0
Af-M1509-D	SRR6434917	PRJNA427336	2004	United States, North Carolina	Clinical	Clade II	NA	NA	NA	NA	0	0	0	0	0	0	0	0	0	0	0	0	0	0	K427E	E255D	Y46F	0
M5960-D	SRR6434918		2014	United States, North Carolina	Clinical	Clade II	NA	0.25	https://www.ncbi.nlm.nih.gov/pmc/articles/PMC6175610/	NA	0	0	0	0	0	0	0	0	0	0	0	0	0	0	K427E	E255D	Y46F	0
MO68507EXP	SRR5676586	PRJNA390160	2012	Portugal, Porto	Clinical	Clade II	NA	NA	NA	NA	0	0	0	0	0	0	0	0	0	0	0	0	0	0	K427E	E255D	Y46F	0
MO54056EXP	SRR5676587		2011	Portugal, Porto	Clinical	Clade II	NA	NA			0	0	0	0	0	0	0	0	0	0	0	0	0	0	K427E	E255D	Y46F	0
MO76959EXP	SRR5676588		2013	Portugal, Porto	Clinical	Clade II	NA	NA			0	0	0	0	0	0	0	0	0	0	0	0	0	0	K427E	E255D	Y46F	0
MO69250EXP	SRR5676589		2013	Portugal, Porto	Clinical	Clade II	NA	NA			0	0	0	0	0	0	0	0	0	0	0	0	0	0	K427E	E255D	Y46F	0
MO79587EXP	SRR5676590		2013	Portugal, Porto	Clinical	Clade I	NA	NA			0	0	0	0	0	0	0	0	0	0	0	0	0	0	0	E255D	0	0
MO78722EXP	SRR5676591		2013	Portugal, Porto	Clinical	Clade II	NA	NA			0	0	0	0	0	0	0	0	0	0	0	0	0	0	K427E	E255D	Y46F	0
MO91298SB	SRR5676592		2014	Portugal, Porto	Clinical	Clade II	NA	NA			0	0	0	0	0	0	0	0	0	0	0	0	0	0	K427E	E255D	Y46F	0
MO89263	SRR5676593		2014	Portugal, Porto	Clinical	Clade II	NA	NA			0	0	0	0	0	0	0	0	0	0	0	0	0	0	K427E	E255D	Y46F	0
IFM 59355-1	DRR022916	PRJDB3064	2009	Japan, Chiba University Hospital	Clinical	Clade II	0.5	1	https://jcm.asm.org/content/52/12/4202/figures-only	CLSI M38-A2	0	0	0	0	0	0	0	0	0	0	0	0	0	0	K427E	E255D	Y46F	0
IFM 59355-2	DRR022917		2009	Japan, Chiba University Hospital	Clinical	Clade II	0.5	0.5			0	0	0	0	NA	0	0	0	0	0	0	0	0	0	K427E	NA	Y46F	0
IFM 59356-1	DRR022919		2009	Japan, Chiba University Hospital	Clinical	Clade II	0.5	0.5			0	0	0	0	0	0	0	0	0	0	0	0	0	0	K427E	E255D	Y46F	0
IFM 59356-2	DRR022922		2009	Japan, Chiba University Hospital	Clinical	Clade II	0.5	0.5			0	0	0	NA	NA	NA	NA	NA	NA	NA	0	0	0	0	K427E	NA	NA	0
IFM 59356-3	DRR022924		2009	Japan, Chiba University Hospital	Clinical	Clade II	1	0.5			0	0	0	0	0	0	0	0	0	0	0	0	0	0	K427E	E255D	Y46F	0
IFM 59361-1	DRR022925		2009	Japan, Chiba University Hospital	Clinical	Clade II	1	1			0	0	0	0	0	0	0	0	0	0	0	0	0	0	K427E	E255D	Y46F	0
IFM 59361-2	DRR022926		2009	Japan, Chiba University Hospital	Clinical	Clade II	1	2			0	0	0	0	0	0	0	0	0	0	0	0	0	0	K427E	E255D	Y46F	0
IFM 60237	DRR022927		2011	Japan, Chiba University Hospital	Clinical	Clade II	4	1			0	0	0	0	0	0	0	0	P216L	0	0	0	0	0	K427E	E255D	Y46F	0
IFM 55369	DRR015087	PRJDB1541	2009	Japan, Ishikawa	Clinical	Clade II	NA	NA	NA	NA	0	0	0	0	0	0	0	0	0	0	0	0	0	0	K427E	E255D	Y46F	0
IFM 59056	DRR015093		2009	Japan, Chiba	Clinical	Clade II	NA	NA			0	0	0	0	0	0	0	0	0	0	0	0	0	0	K427E	E255D	Y46F	0
IFM 59359	DRR015096		2007	Japan, Chiba	Clinical	Clade II	NA	NA			0	0	0	0	0	0	0	0	0	0	0	0	0	0	K427E	E255D	Y46F	0
IFM 59361	DRR015099		2009	Japan, Chiba	Clinical	Clade II	NA	NA			0	0	0	0	0	0	0	0	0	0	0	0	0	0	K427E	E255D	Y46F	0
IFM 60514	DRR015102		2011	Japan, Chiba	Clinical	Clade II	NA	NA			0	0	0	0	0	0	0	0	0	0	0	0	0	0	K427E	E255D	Y46F	0
IFM 59073	DRR015106		2009	Japan, Chiba	Clinical	Clade II	NA	NA			0	0	0	0	0	0	0	0	0	0	0	0	0	0	K427E	E255D	Y46F	0
IFM 61407	DRR015109		2012	Japan, Chiba	Clinical	Clade II	NA	NA			0	0	0	0	0	0	0	0	0	0	0	0	0	0	K427E	E255D	Y46F	0
IFM 61610	DRR015112		2012	Japan, Tokyo	Clinical	Clade II	NA	NA			0	0	0	0	0	0	0	0	0	0	0	0	0	0	K427E	E255D	Y46F	0
IFM 58026	DRR017537		2009	Japan, Tottori	Clinical	Clade II	NA	NA			0	0	0	0	0	0	0	0	0	0	0	0	0	0	K427E	E255D	Y46F	0
IFM 58029	DRR017540		2009	Japan, Nagasaki	Clinical	Clade II	NA	NA			0	0	0	0	0	0	0	0	0	0	0	0	0	0	K427E	E255D	Y46F	0
IFM 58401	DRR017543		2009	Japan, Chiba	Clinical	Clade II	NA	NA			NA	0	0	0	0	0	0	0	0	0	0	0	0	0	K427E	E255D	Y46F	0
IFM 59365	DRR017546		2010	Japan, Chiba	Clinical	Clade II	NA	NA			0	0	0	0	0	0	0	0	0	0	0	0	0	0	K427E	E255D	Y46F	0
IFM 59777	DRR017549		2010	Japan, Okayama	Clinical	Clade II	NA	NA			NA	NA	0	0	0	0	0	0	0	0	0	0	NA	NA	K427E	E255D	NA	0
IFM 61118	DRR017552		2012	Japan, Chiba	Clinical	Clade II	NA	NA			0	0	0	0	0	0	0	0	0	0	0	0	0	0	K427E	E255D	Y46F	0
IFM 61578	DRR017555		2012	Japan, Osaka	Clinical	Clade II	NA	NA			0	0	0	0	0	0	0	0	P216L	0	0	0	0	0	K427E	E255D	Y46F	0
IFM 62115	DRR017558		2013	Japan, Aichi	Clinical	Clade II	NA	NA			0	0	0	0	0	0	0	0	0	0	0	0	NA	NA	NA	E255D	Y46F	0
IFM 62516	DRR017559		2014	Japan, Tokyo	Clinical	Clade II	NA	NA			0	0	0	0	0	0	0	0	0	0	0	0	0	0	K427E	E255D	Y46F	0
CNM-CM8689	SRR10592629	PRJNA592352	NA	Spain, Madrid	Clinical	Clade II	1	8	https://doi.org/10.3389/fgene.2020.00459	EUCAST	0	0	0	0	0	0	0	0	0	0	0	0	0	0	K427E	E255D	Y46F	0
CNM-CM8686	SRR10592630		NA	Spain, Madrid	Clinical	Clade II	0.25	0.25			0	0	0	0	0	0	0	0	0	0	0	0	0	0	K427E	E255D	Y46F	0
CNM-CM8812	SRR10592631		NA	Spain, Madrid	Clinical	Clade III	0.25	0.5			0	0	0	0	0	0	0	0	0	0	0	0	0	0	K427E	E255D	Y46F	0
CNM-CM8714	SRR10592632		NA	Spain, Madrid	Clinical	Clade III	>8	4			0	0	0	0	0	0	0	0	0	0	0	L98H	0	0	K427E	E255D	Y46F	0
CNM-CM8057	SRR10592633		NA	Spain, Madrid	Clinical	Clade III	>8	>8			0	0	0	0	T289A	0	0	0	0	0	Y121F	0	0	0	K427E	E255D	Y46F	0
LMB-35Aa	SRR2954803	PRJNA298653	2005	Remote Tingo Maria forest, Huanuco, Peru	Environmental	Clade I	NA	NA	NA	NA	0	0	0	0	0	0	0	0	0	0	0	0	0	0	0	E255D	0	0
ISSFT-021	SRR4002443	PRJNA319359	2015	ISS (International Space Station)	Environmental	Clade II	NA	NA	NA	NA	0	0	0	0	0	0	0	0	0	0	0	0	0	0	K427E	E255D	Y46F	0
IF1SW-F4	SRR4002444		2015	ISS (International Space Station)	Environmental	Clade II	NA	NA			0	0	0	0	0	0	0	0	0	0	0	0	0	0	K427E	E255D	Y46F	0
DI 15-111	SRR7841976	PRJNA491253	2013	United States	Clinical	Clade II	>16	0.25	DOI: 10.1128/JCM.02478-15	CLSI M38-A2	0	0	0	0	0	0	0	0	0	0	0	0	0	G54R	K427E	E255D	Y46F	0
DI 15-110	SRR7841977		2013	United States, Connecticut	Clinical	Clade II	>16	8			0	0	0	0	0	0	0	0	0	0	0	0	0	0	K427E	E255D	Y46F	0
DI 15-105	SRR7841980		2012	United States	Clinical	Clade II	32	8			0	0	0	0	0	0	0	0	0	0	0	0	0	0	0	0	0	0
DI 15-103	SRR7841981		2010	United States, Ohio	Clinical	Clade II	>16	0.5			0	0	0	0	0	M220I	0	0	0	0	0	0	0	0	K427E	E255D	Y46F	0
DI 15-107	SRR7841982		2012	United States, California	Clinical	Clade II	16	0.5			0	0	0	0	0	0	0	0	0	0	0	0	0	0	K427E	E255D	Y46F	0
DI 15-109	SRR7841984		2012	United States, Washington	Clinical	Clade II	>16	0.25			0	0	0	0	0	0	0	0	0	0	0	0	G54V	0	K427E	E255D	Y46F	0
DI 15-99	SRR7841986		2008	United States, Maryland	Clinical	Clade II	>16	0.5			0	0	0	0	0	0	0	0	0	0	0	0	0	G54W	K427E	E255D	Y46F	0
DI 15-98	SRR7841987		2008	United States	Clinical	Clade II	16	16			S305P	0	0	0	0	0	0	0	0	0	0	0	0	0	K427E	E255D	Y46F	0
DI 15-97	SRR7841992		2008	United States, North Carolina	Clinical	Clade II	4	4			S305P	0	0	0	0	0	0	0	0	0	0	0	0	0	K427E	E255D	Y46F	0
DI 15-118	SRR7841996		2014	United States	Clinical	Clade II	>16	2			0	0	0	0	0	0	0	0	0	0	0	0	0	0	K427E	E255D	Y46F	0
DI 15-114	SRR7841998		2014	United States, California	Clinical	Clade II	>16	4			0	0	0	0	0	0	0	0	0	0	0	0	0	G54R	K427E	E255D	Y46F	0
DI 15-115	SRR7841999		2014	United States	Clinical	Clade II	>16	0.5			0	0	0	0	0	M220I	0	0	0	0	0	0	0	0	K427E	E255D	Y46F	0
DI 15-102	SRR7841978		2010	United States, Pennsylvania	Clinical	Clade III	>32	8	https://dc.uthsc.edu/cgi/viewcontent.cgi?article=1494&context=dissertations	CLSI M38-A2	0	0	0	0	0	0	0	0	0	0	0	L98H	0	0	K427E	E255D	Y46F	0
DI 15-100	SRR7841979		2008	United States	Clinical	Clade II	>32	8			0	0	I412S	0	0	0	0	0	0	0	0	0	0	0	K427E	E255D	Y46F	0
DI 15-106	SRR7841983		2012	United States	Clinical	Clade III	4	>32			0	0	0	0	T289A	0	0	0	0	0	Y121F	0	0	0	K427E	E255D	Y46F	0
DI 15-108	SRR7841985		2012	United States, California	Clinical	Clade II	>32	16			0	0	0	0	0	0	0	0	0	G138C	0	0	0	0	K427E	E255D	Y46F	0
DI 15-96	SRR7841993		2008	United States, Arizona	Clinical	Clade III	4	>32			0	0	0	0	T289A	0	0	0	0	0	Y121F	0	0	0	K427E	E255D	Y46F	0
DI 15-95	SRR7841994		2007	United States, Connecticut	Clinical	Clade II	>32	16			0	0	I412S	0	0	0	0	0	0	0	0	0	0	0	K427E	E255D	Y46F	0
DI 15-120	SRR7841997		2015	United States, Ohio	Clinical	Clade II	>32	>32			0	0	0	G448S	0	0	0	0	0	0	0	0	0	0	K427E	E255D	Y46F	0
DI 15-116	SRR7842000		2014	United States, Pennsylvania	Clinical	Clade III	>32	8			0	0	0	0	0	0	0	0	0	0	0	L98H	0	0	K427E	E255D	Y46F	0
DI 15-117	SRR7842001		2014	United States, Maryland	Clinical	Clade II	>32	2			0	0	0	0	0	0	0	F219S	0	0	0	0	0	0	K427E	E255D	Y46F	0
DI 16-8	SRR7841988		NA	United States	Clinical	Clade II	NA	NA	NA	NA	0	0	0	0	0	0	0	0	0	0	0	0	0	0	K427E	E255D	Y46F	0
DI 16-7	SRR7841989		NA	United States	Clinical	Clade II	NA	NA			0	0	0	0	0	0	0	0	0	0	0	0	0	0	K427E	E255D	Y46F	0
DI 16-6	SRR7841990		NA	United States	Clinical	Clade II	NA	NA			0	0	0	0	0	0	0	0	0	0	0	0	0	0	K427E	E255D	Y46F	0
DI 16-5	SRR7841991		NA	United States	Clinical	Clade II	NA	NA			0	0	0	0	0	0	0	0	0	0	0	0	0	0	K427E	E255D	Y46F	0
DI 16-9	SRR7841995		NA	United States	Clinical	Clade II	NA	NA			0	0	0	0	0	0	0	0	0	0	0	0	0	0	K427E	E255D	Y46F	0
B5852	SRR343134	PRJNA67101	1998	United States, California	Clinical	Clade II	NA	NA	NA	NA	0	0	0	0	0	0	0	0	0	0	0	0	0	0	K427E	E255D	Y46F	0
B5854	SRR343135		1998	United States, California	Clinical	Clade II	NA	NA			0	0	0	0	0	0	0	0	0	0	0	0	0	0	K427E	E255D	Y46F	0
B5856	SRR343136		1998	United States, California	Clinical	Clade II	NA	NA			0	0	0	0	0	0	0	0	0	0	0	0	0	0	K427E	E255D	Y46F	0
B5859	SRR343137		1998	United States, California	Clinical	Clade III	NA	NA			0	0	0	0	0	0	0	0	0	0	0	0	0	0	K427E	E255D	Y46F	0
B5863	SRR343138		1998	United States, California	Environmental	Clade II	NA	NA			0	0	0	0	0	0	0	0	0	0	0	0	0	0	K427E	E255D	Y46F	0
B5866	SRR343139		1998	United States, California	Environmental	Clade II	NA	NA			0	0	0	0	0	0	0	0	0	0	0	0	0	0	K427E	E255D	Y46F	0
B5868	SRR343140		1998	United States, California	Environmental	Clade II	NA	NA			0	0	0	0	0	0	0	0	0	0	0	0	0	0	K427E	E255D	Y46F	0
B6069	SRR343141		2002	Canada	Clinical	Clade II	NA	NA			0	0	0	0	0	0	0	0	0	0	0	0	0	0	K427E	E255D	Y46F	0
B6074	SRR343142		2002	Canada	Clinical	Clade II	NA	NA			0	0	0	0	0	0	0	0	0	0	0	0	0	0	K427E	E255D	Y46F	0
B6078	SRR343143		2002	Canada	Environmental	Clade II	NA	NA			0	0	0	0	0	0	0	0	0	0	0	0	0	0	K427E	E255D	Y46F	0
B6079	SRR343145		2002	Canada	Environmental	Clade II	NA	NA			0	0	0	0	0	0	0	0	0	0	0	0	0	0	K427E	E255D	Y46F	0
B6081	SRR343146		2002	Canada	Environmental	Clade II	NA	NA			0	0	0	0	0	0	0	0	0	0	0	0	0	0	K427E	E255D	Y46F	0
F17729	SRR617739		NA	United Kingdom	Clinical	Clade II	NA	NA			0	0	0	0	0	0	0	0	0	0	0	0	0	0	K427E	E255D	Y46F	0
F15927	SRR617734		NA	Canada	Clinical	Clade I	NA	NA			0	0	0	0	0	0	0	0	0	0	0	0	0	0	0	E255D	0	0
F11628	SRR343149		2004	United Kingdom	Clinical	Clade III	>8	>8	DOI: 10.1128/AAC.00517-11	EUCAST	0	0	0	0	0	0	0	0	0	G138C	0	0	0	0	K427E	E255D	Y46F	0
F12865	SRR343150		2004	United Kingdom	Clinical	Clade III	>8	8			0	0	0	0	0	0	0	0	0	G138C	0	0	0	0	K427E	E255D	Y46F	0
F12041	SRR617723		2004	United Kingdom	Clinical	Clade III	>8	>8			0	0	0	0	0	0	0	0	0	G138C	0	0	0	0	K427E	E255D	Y46F	0
F13535	SRR617726		2005	United Kingdom	Clinical	Clade III	>8	8			0	0	0	0	0	0	0	0	0	G138C	0	0	0	0	K427E	E255D	Y46F	0
F15767	SRR343152		NA	United Kingdom	Clinical	Clade II	0.25	0.5	https://doi.org/10.1111/j.1469-0691.2009.02911.x	EUCAST	0	0	0	0	0	0	0	0	0	0	0	0	0	0	K427E	E255D	Y46F	0
AF41	SRR617720		1988	United States	Clinical	Clade II	0.13	0.5	doi:10.1371/journal.pone.0158724	NA	0	0	0	0	0	0	0	0	0	0	0	0	0	0	K427E	E255D	Y46F	0
AF72	SRR617721		1989	United States	Clinical	Clade II	8	0.5			0	0	0	0	0	0	0	0	0	0	0	0	G54V	0	K427E	E255D	Y46F	0
AF90	SRR617722		1989	United States	Clinical	Clade II	8	1			0	0	0	0	0	0	M220V	0	0	0	0	0	0	0	K427E	E255D	Y46F	0
F12219	SRR617724		NA	United Kingdom	Clinical	Clade II	>8	0.125	DOI: 10.3201/eid1507.090043	EUCAST	0	0	0	0	0	0	0	0	0	0	0	0	0	0	K427E	E255D	Y46F	0
F12636	SRR617725		NA	United Kingdom	Clinical	Clade III	>8	0.125			0	0	0	0	0	0	0	0	0	0	0	0	G54V	0	K427E	E255D	Y46F	0
F13619	SRR617727		NA	United Kingdom	Clinical	Clade III	>8	>8			0	0	0	G448S	0	0	0	0	0	0	0	0	0	0	K427E	E255D	Y46F	0
F13952	SRR617728		NA	United Kingdom	Clinical	Clade III	>8	>8			0	0	0	0	0	0	0	0	0	G138C	0	0	0	0	K427E	E255D	Y46F	0
F14403	SRR617729		NA	United Kingdom	Clinical	Clade II	>8	0.5			0	0	0	0	0	0	0	0	0	0	0	0	0	G54W	K427E	E255D	Y46F	0
F14532	SRR617731		NA	United Kingdom	Clinical	Clade III	>8	1			0	0	0	0	0	0	0	0	0	0	0	0	0	0	K427E	E255D	Y46F	0
F15390	SRR617733		NA	United Kingdom	Clinical	Clade III	>8	4			0	0	0	0	0	0	0	0	0	0	0	0	0	0	K427E	E255D	Y46F	0
F16134	SRR617735		NA	Canada	Clinical	Clade II	>8	4			0	0	0	0	0	0	0	0	0	0	0	0	0	0	K427E	E255D	Y46F	0
F16216	SRR617736		NA	United Kingdom	Clinical	Clade III	>8	8			0	0	0	0	0	0	0	0	0	0	0	L98H	0	0	K427E	E255D	Y46F	0
F16311	SRR617737		NA	United Kingdom	Clinical	Clade II	>8	8			0	0	I412T	0	0	0	0	0	0	0	0	0	0	0	K427E	E255D	Y46F	0
F7763	SRR617744		NA	United Kingdom	Clinical	Clade II	>8	2			0	0	0	0	0	0	0	0	0	0	0	0	0	0	0	0	0	0
F17764	SRR617745		NA	Canada	Clinical	Clade II	0.25	2			0	0	0	0	0	0	0	0	0	0	0	0	0	0	K427E	E255D	Y46F	0
F17582	SRR617738		NA	United Kingdom	Clinical	Clade III	>8	1	https://www.escholar.manchester.ac.uk/api/datastream?publicationPid=uk-ac-man-scw:164264&datastreamId=FULL-TEXT.PDF	EUCAST	0	0	0	0	0	0	0	0	0	0	0	0	0	0	K427E	E255D	Y46F	0
F18085	SRR617742		NA	United Kingdom	Clinical	Clade II	>8	4			0	0	I412T	0	0	0	0	0	0	0	0	0	0	0	K427E	E255D	Y46F	0
T8015994	SRR10997241	PRJNA575185	2015	United States, Pittsburgh, PA	NA	Clade II	NA	NA	NA	NA	0	0	0	0	0	0	0	0	0	0	0	0	0	0	K427E	E255D	Y46F	0
H7810724	SRR10997243		2015	United States, Pittsburgh, PA	NA	Clade II	NA	NA			0	0	0	0	0	0	0	0	0	0	0	0	0	0	K427E	E255D	Y46F	0
925	SRR10997260		2015	United States, Pittsburgh, PA	NA	Clade II	NA	NA			0	0	0	0	0	0	0	0	0	0	0	0	0	0	K427E	E255D	Y46F	0
VPCI 1155/P/13	SRR9265315	PRJNA548244	2017	India	Clinical	Clade II	16	0.25	https://doi.org/10.1016/j.fgb.2019.103265	CLSI M38-A2	0	0	0	0	0	0	0	0	0	0	0	0	G54V	0	K427E	E255D	Y46F	0
VPCI 1882/14	SRR9265316		2017	India	Clinical	Clade II	16	8			0	0	0	0	0	0	0	0	0	0	0	0	0	0	K427E	E255D	Y46F	0
VPCI 40/Ei/13/3/b	SRR9265317		2017	India	Environmental	Clade II	16	0.25			0	0	0	0	0	0	0	0	0	0	0	0	G54V	0	K427E	E255D	Y46F	0
VPCI 497/Ei/12/3	SRR9265318		2017	India	Environmental	Clade II	>16	8			0	0	0	0	0	0	0	0	0	0	0	0	0	0	K427E	E255D	Y46F	0
SGAir0713	SRR9067511	PRJNA388547	2016	Singapore	Environmental	Clade II	NA	NA	NA	NA	0	0	0	0	0	0	0	0	0	0	0	0	0	0	0	0	0	0
V130-54	SRR8759697	PRJNA528395	2011	Netherlands	Clinical	Clade II	>16	1	https://doi.org/10.1016/j.fgb.2018.02.003	EUCAST	0	0	0	0	0	0	0	0	0	0	0	0	0	0	K427E	E255D	Y46F	0
V130-18	SRR8759698		2011	Netherlands	Clinical	Clade II	4	4			0	0	0	0	0	0	0	0	0	0	0	0	0	0	K427E	E255D	Y46F	0
V130-14	SRR8759699		2011	Netherlands	Clinical	Clade II	1	1			0	0	0	0	0	0	0	0	0	0	0	0	0	0	K427E	E255D	Y46F	0
V130-15	SRR8759700		2011	Netherlands	Clinical	Clade II	1	1			0	0	0	0	0	0	0	0	0	0	0	0	0	0	K427E	E255D	Y46F	0
V157-48	SRR8759701		2013	Netherlands	Clinical	Clade II	>16	2			0	0	0	0	0	0	0	0	0	0	0	0	0	0	K427E	E255D	Y46F	0
V157-40	SRR8759702		2013	Netherlands	Clinical	Clade II	>16	1			0	0	0	0	0	0	0	0	0	0	0	0	G54E	0	K427E	E255D	Y46F	0
V157-39	SRR8759703		2013	Netherlands	Clinical	Clade II	>16	1			0	0	0	0	0	0	0	0	0	0	0	0	0	G54W	K427E	E255D	Y46F	0
V157-59	SRR8759704		2013	Netherlands	Clinical	Clade II	>16	4			0	0	0	0	0	0	0	0	0	0	0	0	0	0	K427E	E255D	Y46F	0
V157-47	SRR8759705		2013	Netherlands	Clinical	Clade II	>16	2			0	0	NA	NA	0	0	0	0	P216L	0	NA	0	0	0	NA	E255D	Y46F	0
V157-62	SRR8759706		2013	Netherlands	Clinical	Clade II	>16	8			0	0	0	0	0	0	0	0	0	0	0	0	0	0	K427E	E255D	Y46F	L167*
V157-61	SRR8759707		2013	Netherlands	Clinical	Clade II	>16	4			0	0	0	0	0	0	0	0	0	0	0	0	0	0	K427E	E255D	Y46F	0
V157-60	SRR8759708		2013	Netherlands	Clinical	Clade II	>16	4			0	0	0	0	0	0	0	0	0	0	0	0	0	0	K427E	E255D	Y46F	0
V157-80	SRR8759709		2013	Netherlands	Clinical	Clade II	>16	1			0	0	0	0	0	0	0	0	P216L	0	0	0	0	0	K427E	E255D	Y46F	0
AfA1	DRR237582	PRJDB10244	2016	Japan, Nagasaki, Sakamoto	Clinical	Clade II	NA	NA	NA	NA	0	0	0	0	0	0	0	0	0	0	0	0	0	0	K427E	E255D	Y46F	0
AfA2	DRR237583		2016	Japan, Nagasaki, Sakamoto	Clinical	Clade II	NA	NA			0	0	0	0	0	0	0	0	0	0	0	0	0	0	K427E	E255D	Y46F	0
CON4	SRR12894204	PRJNA671765	2020	Hamilton, Canada	Environmental	Clade II	1	1	DOI: 10.3390/microorganisms8111673	CLSI M38-A2	0	0	0	0	0	0	0	0	0	0	0	0	0	0	K427E	E255D	Y46F	0
CM21	SRR12894203		2020	Hamilton, Canada	Environmental	Clade III	1	0.125			0	0	0	0	0	0	0	0	0	0	0	0	0	0	K427E	E255D	Y46F	0
CM65	SRR12894200		2020	Hamilton, Canada	Environmental	Clade II	1	1			0	0	0	0	0	0	0	0	0	0	0	0	0	0	K427E	E255D	Y46F	0
P80	SRR12894199		2020	Hamilton, Canada	Environmental	Clade II	1	0.5			0	0	0	0	0	0	0	0	0	0	0	0	0	0	K427E	E255D	Y46F	0
15_1	SRR12894198		2020	Hamilton, Canada	Clinical	Clade II	1	0.5			0	0	0	0	0	0	0	0	0	0	0	0	0	0	K427E	E255D	Y46F	0
AV88	SRR12894197		2020	Hamilton, Canada	Environmental	Clade II	1	0.5			0	0	0	0	0	0	0	0	0	0	0	0	0	0	K427E	E255D	Y46F	0
15_33	SRR12894196		2020	Hamilton, Canada	Clinical	Clade II	1	0.125			0	0	0	0	0	0	0	0	0	0	0	0	0	0	K427E	E255D	Y46F	0
P20	SRR12894195		2020	Hamilton, Canada	Environmental	Clade II	1	0.5			0	0	0	0	0	0	0	0	0	0	0	0	0	0	K427E	E255D	Y46F	0
CM38	SRR12894194		2020	Hamilton, Canada	Environmental	Clade II	1	0.25			0	0	0	0	0	0	0	0	0	0	0	0	0	0	K427E	E255D	Y46F	0
CM11	SRR12894193		2020	Hamilton, Canada	Environmental	Clade II	0.5	0.5			0	0	0	0	0	0	0	0	0	0	0	0	0	0	K427E	E255D	Y46F	0
AFB62-1	SRR12894202		2020	San Antonio, United States	Clinical	Clade II	NA	NA	NA	NA	0	0	0	0	0	0	0	0	0	0	0	0	0	0	K427E	E255D	Y46F	0
AFIR928	SRR12894201		2020	Dublin, Ireland	Environmental	Clade II	NA	NA			0	0	0	0	0	0	0	0	0	0	0	0	0	0	K427E	E255D	Y46F	0
NA means not available.
0 in mutation panels indicates the absence of the mutation.

## Sheet: Table S2
Strain	Overexpressed Gene(s)	Encoded Protein(s)	Function and/or Associated Pathway	Fold Change	Experimental Conditions	Reference
Af293 (wildtype)	AFUA_2G11580	MFS Multidrug Transporter, putative	Membrane transport activity	14.2	Exposure to 1 mg/L itraconazole in Vogel's 1% glucose minimal media for 4 hours.	[25]
	abcA-1 (AFUA_1G17440)	ABC Multidrug Transporter	Membrane transport activity	7.1
	mdr1 (AFUA_5G06070)	ABC Multidrug Transporter	Membrane transport activity	~5.00
	abcB (AFUA_1G10390)	ABC Multidrug Transporter	Membrane transport activity	~4.50
	abcC (AFUA_1G14330)	ABC Multidrug Transporter	Membrane transport activity	~5.50
	abcD (AFUA_6G03470)	ABC Multidrug Transporter	Membrane transport activity	~4.50
	abcE (AFUA_7G00480)	ABC Multidrug Transporter	Membrane transport activity	~1.00
	mdr4 (AFUA_1G12690)	ABC Multidrug Transporter	Membrane transport activity	~4.70
	mfsA (AFUA_8G05710)	MFS Multidrug Transporter	Membrane transport activity	~4.70
	mfsC (AFUA_1G03200)	MFS Multidrug Transporter	Membrane transport activity	~7.90
	AFUA_5G02260	ABC multidrug transporter, putative	Membrane transport activity	~4.90
	abcA-2 (AFUA_2G15130)	ABC Multidrug Transporter	Membrane transport activity	~6.50
	mfs56 (AFUA_1G05010)	MFS Multidrug Transporter, putative	Membrane transport activity	~4.50
F20140 (non-cyp51A mutant and itraconazole-resistant)	abcC (AFUA_1G14330)	ABC Multidrug Transporter	Membrane transport activity	>25.00*	Growth in Vogel's 1% glucose minimal media with DMSO added in place of itraconzaole.
F18304 (non-cyp51A mutant and itraconazole-resistant)				>70.00*
F17727 (non-cyp51A mutant and posoconazole, voriconazole and itraconazole-resistant)				>25.00*
F19980 (non-cyp51A mutant and voriconazole and itraconazole-resistant)				7.20*
F20063 (non-cyp51A mutant and itraconazole-resitant)				6.50*
F20451 (non-cyp51A mutant and itraconazole-resistant)				3.60*
F18454 (non-cyp51A mutant and voriconazole-resistant only)				5.10*
F15483 (azole-susceptibe)				2.10*
F15483 (azole-susceptible)	mfs56 (AFUA_1G05010)	MFS Multidrug Transporter, putative	Membrane transport activity	~7.00	Exposure to 1 mg/L itraconazole in Vogel's 1% glucose minimal media for 4 hours.
F18329 (non-cyp51A mutant and voriconazole-resistant)				~7.00
F18304 (non-cyp51A mutant and itraconazole-resistant)				~5.00
F18149 (non-cyp51A mutant and posoconazole, voriconazole and itraconazole-resistant)				~110.00
F20063 (non-cyp51A mutant and itraconazole-resistant)				~550.00
F18085 (cyp51A mutation A248T and itraconazole-resistant)				~500.00*
F17999 (cyp51A mutations G448S and H147Y and voriconazole and itraconazole-resistant)				~700.00*
F19980 (non-cyp51A voriconazole and itaconazole-resistant)				27.80*
F20140 (non-cyp51A itraconazole-resistant)				35.60*
F20451 (non-cyp51A itaconazole-resistant)				17.70*
F17999 (cyp51A mutations G448S and H147Y and voriconazole and itaconazole-resistant)	atrF (AFUA_6G04360)	ABC Multidrug Transporter	Membrane transport activity	31.70*
F18304 (non-cyp51A mutant and itraconazole-resistant)	cyp51A (AFUA_4G06890)	Sterol 14-alpha demethylase	Ergosterol Biosynthesis	550.90*
F19980 (non-cyp51A mutant and voriconazole and itraconazole-resistant)				21.00*
ATCC 46645 (wildtype)	mdr1 (AFUA_5G06070)	ABC Multidrug Transporter	Membrane transport activity	~2.00	Exposure to 0.5 μg/mL voriconazole for 120 minutes during growth at 37°C.	[38]
				~5.00	Exposure to 0.5 μg/mL voriconazole for 240 minutes during growth at 37°C.
	abcB (AFUA_1G10390)	ABC Multidrug Transporter	Membrane transport activity	~7.00	Exposure to 0.5 μg/mL voriconazole for 30 minutes during growth at 37°C.
				~7.00	Exposure to 0.5 μg/mL voriconazole for 60 minutes during growth at 37°C.
				~13.00	Exposure to 0.5 μg/mL voriconazole for 120 minutes during growth at 37°C.
				~5.00	Exposure to 0.5 μg/mL voriconazole for 240 minutes during growth at 37°C.
	abcC (AFUA_1G14330)	ABC Multidrug Transporter	Membrane transport activity	~5.00	Exposure to 0.5 μg/mL voriconazole for 60 minutes during growth at 37°C.
				~10.00	Exposure to 0.5 μg/mL voriconazole for 120 minutes during growth at 37°C.
				>20.00	Exposure to 0.5 μg/mL voriconazole for 240 minutes during growth at 37°C.
	abcD (AFUA_6G03470)	ABC Multidrug Transporter	Membrane transport activity	~2.00	Exposure to 0.5 μg/mL voriconazole for 60 minutes during growth at 37°C.
				>2.00	Exposure to 0.5 μg/mL voriconazole for 120 minutes during growth at 37°C.
				>20.00	Exposure to 0.5 μg/mL voriconazole for 240 minutes during growth at 37°C.
	abcE (AFUA_7G00480)	ABC Multidrug Transporter	Membrane transport activity	~2.00	Exposure to 0.5 μg/mL voriconazole for 30 minutes during growth at 37°C.
				~7.5	Exposure to 0.5 μg/mL voriconazole for 60 minutes during growth at 37°C.
				>10.00	Exposure to 0.5 μg/mL voriconazole for 120 minutes during growth at 37°C.
				>20.00	Exposure to 0.5 μg/mL voriconazole for 240 minutes during growth at 37°C.
	mfsA (AFUA_8G05710)	MFS Multidrug Transporter	Membrane transport activity	~11.00	Exposure to 0.5 μg/mL voriconazole for 30 minutes during growth at 37°C.
				~5.00	Exposure to 0.5 μg/mL voriconazole for 60 minutes during growth at 37°C.
				~1.50	Exposure to 0.5 μg/mL voriconazole for 120 minutes during growth at 37°C.
				~2.00	Exposure to 0.5 μg/mL voriconazole for 240 minutes during growth at 37°C.
	mfsB (AFUA_1G15490)	MFS Multidrug Transporter	Membrane transport activity	~4.00	Exposure to 0.5 μg/mL voriconazole for 60 minutes during growth at 37°C.
				~10.00	Exposure to 0.5 μg/mL voriconazole for 120 minutes during growth at 37°C.
				~18.00	Exposure to 0.5 μg/mL voriconazole for 240 minutes during growth at 37°C.
	mfsC (AFUA_1G03200)	MFS Multidrug Transporter	Membrane transport activity	~2.50	Exposure to 0.5 μg/mL voriconazole for 60 minutes during growth at 37°C.
				>15.00	Exposure to 0.5 μg/mL voriconazole for 120 minutes during growth at 37°C.
				~30.00	Exposure to 0.5 μg/mL voriconazole for 240 minutes during growth at 37°C.
	fbpA (AFUA_1G14050)	F-box domain protein	NA	>50.00	Exposure to 0.5 μg/mL voriconazole for 120 minutes during growth at 37°C.
				~600.00	Exposure to 0.5 μg/mL voriconazole for 240 minutes during growth at 37°C.
	aaaA (AFUA_7G06680)	AAA-family ATPase, putative	NA	~5.00	Exposure to 0.5 μg/mL voriconazole for 60 minutes during growth at 37°C.
				~2.00	Exposure to 0.5 μg/mL voriconazole for 120 minutes during growth at 37°C.
				~90.00	Exposure to 0.5 μg/mL voriconazole for 240 minutes during growth at 37°C.
	finA (AFUA_8G05800)	C6 zinc finger domain protein	NA	~4.00	Exposure to 0.5 μg/mL voriconazole for 30 minutes during growth at 37°C.
				~5.00	Exposure to 0.5 μg/mL voriconazole for 60 minutes during growth at 37°C.
				>5.00	Exposure to 0.5 μg/mL voriconazole for 120 minutes during growth at 37°C.
				~40.00	Exposure to 0.5 μg/mL voriconazole for 240 minutes during growth at 37°C.
	cpcA (AFUA_4G12470)	BZIP transcription factor	NA	>1.50	Exposure to 0.5 μg/mL voriconazole for 30 minutes during growth at 37°C.
				~3.00	Exposure to 0.5 μg/mL voriconazole for 120 minutes during growth at 37°C.
				~5.50	Exposure to 0.5 μg/mL voriconazole for 240 minutes during growth at 37°C.
	zfpA (AFUA_8G05010)	C2H2 zinc-finger transcription factor, putative	NA	~2.00	Exposure to 0.5 μg/mL voriconazole for 30 minutes during growth at 37°C.
				~1.50	Exposure to 0.5 μg/mL voriconazole for 60 minutes during growth at 37°C.
				~5.00	Exposure to 0.5 μg/mL voriconazole for 120 minutes during growth at 37°C.
				~60.00	Exposure to 0.5 μg/mL voriconazole for 240 minutes during growth at 37°C.
A1160C' (wildtype)	fumR (AFUB_086150) (Systematic name in other strains: AFUA_8G00420)	C6 zinc finger transcription factor	NA	4.70 with RNA-seq	Exposure to 0.5 μg/mL itraconazole for 120 minutes during growth at 37°C.	[39]
				4.00 with qRT-PCR
	AFUB_063290 (Systematic name in other strains: AFUA_4G06170)	Predicted DNA-binding transcription factor	NA	3.89 with RNA-seq
				3.79 with qRT-PCR
	AFUB_051190 (Systematic name in other strains: AFUA_5G02655)	Predicted DNA-binding transcription factor	NA	3.84 with RNA-seq
				2.75 with qRT-PCR
	AFUB_055060 (Systematic name in other strains: AFUA_5G07510)	C6 transcription factor	NA	3.50 with RNA-seq
				2.39 with qRT-PCR
	AFUB_004490 (Systematic name in other strains: AFUA_1G04140)	C6 finger domain protein, putative	NA	2.94 with RNA-seq
				2.04 with qRT-PCR
	AFUB_089440 (Systematic name in other strains: AFUA_7G03910)	C2H2 zinc finger protein	NA	2.86 with RNA-seq
				2.50 with qRT-PCR
	AFUB_094860 (Systematic name in other strains: AFUA_6G03430)	C6 finger domain protein, putative	NA	2.78 with RNA-seq
				2.93 with qRT-PCR
	AFUB_003250 (Systematic name in other strains: AFUA_1G02870)	Transcription factor involved in oxidative stress response, putative	NA	2.48 with RNA-seq
				2.61 with qRT-PCR
	AFUB_070520 (Systematic name in other strains: AFUA_4G13600)	C2H2 finger domain protein, putative	NA	2.30 with RNA-seq
				2.71 with qRT-PCR
	AFUB_018270 (Systematic name in other strains: AFUA_2G01190)	Cu-dependent DNA-binding protein, putative	NA	2.10 with RNA-seq
				1.30 with qRT-PCR
	ada (AFUB_053880) (Systematic name in other strains: AFUA_5G06350)	DNA repair and transcription factor, putative	NA	2.05 with RNA-seq
				1.23 with qRT-PCR
	AFUB_096380 (Systematic name in other strains: AFUA_6G01960)	C6 finger domain protein, putative	NA	2.01 with RNA-seq
				3.02 with qRT-PCR
	AFUB_080380 (Systematic name in other strains: AFUA_8G07360)	C6 transcription factor, putative	NA	1.90 with RNA-seq
				1.92 with qRT-PCR
	AFUB_015800 (Systematic name in other strains: AFUA_1G16460)	BZIP transcription factor (LziP), putative	NA	1.75 with RNA-seq
				2.12 with qRT-PCR
	AFUB_040000 (Systematic name in other strains: AFUA_3G09130)	C6 transcription factor, putative	NA	1.73 with RNA-seq
				2.22 with qRT-PCR
	ace1 (AFUB_041100) (Systematic name in other strains: AFUA_3G08010)	C2H2 transcription factor, putative	NA	1.66 with RNA-seq
				2.32 with qRT-PCR
*fold-change relative to wildtype

## Sheet: Table S3
Overexpressed Gene	Region	Position (bp)	Predicted Effect (Amino Acid Substitution))	Using 122 strains				Using 101 strains				Using 58 strains
				Fisher’s Exact Test (p-values), MIC ≥ 2 mg/L		Fisher’s Exact Test (p-values), MIC ≥ 4 mg/L		Fisher’s Exact Test (p-values), MIC ≥ 2 mg/L		Fisher’s Exact Test (p-values), MIC ≥ 4 mg/L		Fisher’s Exact Test (p-values), MIC ≥ 2 mg/L		Fisher’s Exact Test (p-values), MIC ≥ 4 mg/L
				Itraconazole	Pan-azole	Itraconazole	Pan-azole	Itraconazole	Pan-azole	Itraconazole	Pan-azole	Itraconazole	Pan-azole	Itraconazole	Pan-azole
abcA (AFUA_1G17440)	Upstream Intergenic Region	4771080	Intergenic Variant	0.00832791	0.0239041	0.00832791	0.0329874	0.000169842	0.000582413	0.000169842	0.00333183	4.85003e-05	8.71286e-06	4.85003e-05	4.2038e-05
abcC (AFUA_1G14330)	Upstream Intergenic Region	3830296	Intergenic Variant	1.24118e-05	0.000175102	1.24118e-05	0.000642898	0.000109583	0.00209598	0.000109583	0.0052104	1	1	1	1
		3830605	Intergenic Variant	4.02544e-06	7.32986e-05	4.02544e-06	0.000292884	4.38332e-05	0.00102416	4.38332e-05	0.00258297	0.513007	0.542816	0.513007	1
		3831146	Intergenic Variant	1.44284e-06	3.04776e-05	1.44284e-06	0.000195731	1.77024e-05	0.000748031	1.77024e-05	0.00112704	0.499274	0.521277	0.499274	0.536232
		3831171	Intergenic Variant	1.44284e-06	3.04776e-05	1.44284e-06	0.000195731	1.77024e-05	0.000748031	1.77024e-05	0.00112704	0.499274	0.521277	0.499274	0.536232
		3831268	Intergenic Variant	2.72791e-06	5.26176e-05	2.72791e-06	0.000239752	3.11131e-05	0.000870899	3.11131e-05	0.00232512	0.507143	0.534118	0.507143	0.55102
		3831281	Intergenic Variant	3.32469e-06	6.229e-05	3.32469e-06	0.000263913	3.70429e-05	0.000940606	3.70429e-05	0.00243853	0.510025	0.538462	0.510025	1
	Gene	3835967	Synonymous Variant (Ser1157Ser)	9.62793e-06	0.00014702	9.62793e-06	0.000544059	9.0594e-05	0.00197296	9.0594e-05	0.00494603	1	1	1	1
	Downstream Intergenic Region	3837214	Intergenic Variant	1.24118e-05	0.000175102	1.24118e-05	0.000642898	0.000109583	0.00209598	0.000109583	0.0052104	1	1	1	1
		3837626	Intergenic Variant	1.36418e-05	0.000175102	1.36418e-05	0.000642898	0.000122976	0.00209598	0.000122976	0.0052104	1	1	1	1
abcD (AFUA_6G03470)	Gene	744904	Synonymous Variant (Gly424Gly)	1.36418e-05	0.000197499	1.36418e-05	0.000642898	0.000122976	0.00227711	0.000122976	0.0052104	1	1	1	1
	Downstream Intergenic Region	748394	Intergenic Variant	0.0236485	0.0128382	0.0236485	0.00961584	0.00120952	0.000182015	0.00120952	0.000263923	0.000423355	4.56084e-05	0.000423355	4.2038e-05
abcE (AFUA_7G00480)	Gene	126254	Synonymous Variant (Asn316Asn)	3.32469e-06	6.229e-05	3.32469e-06	0.000263913	3.70429e-05	0.000940606	3.70429e-05	0.00243853	1	1	1	1
		126699	Missense Variant (Val445Ala)	4.02544e-06	7.32986e-05	4.02544e-06	0.000292884	4.38332e-05	0.00102416	4.38332e-05	0.00258297	1	1	1	1
		126930	Intron Variant	4.02544e-06	7.32986e-05	4.02544e-06	0.000292884	4.38332e-05	0.00102416	4.38332e-05	0.00258297	1	1	1	1
		126943	Non-coding Transcript Variant	4.02544e-06	7.32986e-05	4.02544e-06	0.000292884	4.38332e-05	0.00102416	4.38332e-05	0.00258297	1	1	1	1
		126975	Synonymous Variant (Ala522Ala)	4.02544e-06	7.32986e-05	4.02544e-06	0.000292884	4.38332e-05	0.00102416	4.38332e-05	0.00258297	1	1	1	1
		127059	Synonymous Variant (Pro550Pro)	4.02544e-06	7.32986e-05	4.02544e-06	0.000292884	4.38332e-05	0.00102416	4.38332e-05	0.00258297	1	1	1	1
		127437	Synonymous Variant (Arg676Arg)	3.69071e-06	7.11886e-05	3.69071e-06	0.000263913	4.20942e-05	0.00103777	4.20942e-05	0.00243853	1	1	1	1
		127777	Non-coding Transcript Variant	3.32469e-06	6.229e-05	3.32469e-06	0.000263913	3.70429e-05	0.000940606	3.70429e-05	0.00243853	1	1	1	1
fbpA (AFUA_1G14050)	Front Intergenic Region	3753452	Intergenic Variant	8.21974e-06	9.38707e-05	8.21974e-06	9.86689e-05	0.000327209	0.011986	0.000327209	0.00421115	0.175368	0.561973	0.175368	0.384484
mfsA (AFUA_8G05710)	Gene	1357703	Missense Variant (Ile236Leu)	1.97076e-05	1.00243e-05	1.97076e-05	5.08657e-05	0.000291995	0.000214641	0.000291995	0.000598958	0.510025	0.538462	0.510025	1
	Back Intergenic Region	1360714	Intergenic Variant	1.24118e-05	0.000175102	1.24118e-05	0.000642898	0.000109583	0.00209598	0.000109583	0.0052104	1	1	1	1
		1360749	Intergenic Variant	1.24118e-05	0.000175102	1.24118e-05	0.000642898	0.000109583	0.00209598	0.000109583	0.0052104	1	1	1	1
		1360948	Intergenic Variant	1.24118e-05	0.000175102	1.24118e-05	0.000642898	0.000109583	0.00209598	0.000109583	0.0052104	1	1	1	1
		1361307	Intergenic Variant	1.0449e-05	0.000151276	1.0449e-05	0.000589184	9.41947e-05	0.00196881	9.41947e-05	0.00505155	1	1	1	1
		1361336	Intergenic Variant	1.0449e-05	0.000151276	1.0449e-05	0.000589184	9.41947e-05	0.00196881	9.41947e-05	0.00505155	1	1	1	1
mfsB (AFUA_1G15490)	Front Intergenic Region	4182180	Intergenic Variant	3.5834e-07	1.17358e-05	3.5834e-07	5.08657e-05	6.31244e-06	0.000478665	6.31244e-06	0.000598958	0.139822	0.285086	0.139822	0.29195
mfsC (AFUA_1G03200)	Back Intergenic Region	923962	Intergenic Variant	4.46458e-06	8.36466e-05	4.46458e-06	0.000326094	4.97433e-05	0.00114317	4.97433e-05	0.00282542	1	1	1	1
fumR (AFUA_8G00420)	Gene	94618	Synonymous Variant (Ser462Ser)	1.24118e-05	0.000175102	1.24118e-05	0.000642898	0.000109583	0.00209598	0.000109583	0.0052104	1	1	1	1
AFUA_4G06170	Back Intergenic Region	1586706	Intergenic Variant	8.8501e-05	7.93684e-06	8.8501e-05	2.25602e-06	0.0485987	0.0226053	0.0485987	0.00687006	1	1	1	1
AFUA_5G02655	Front Intergenic Region	693982	Intergenic Variant	1.27377e-05	0.000297266	1.27377e-05	0.000131844	0.000218014	0.00565824	0.000218014	0.00130614	1	1	1	1
		694342	Intergenic Variant	1.27377e-05	0.000297266	1.27377e-05	0.000131844	0.000218014	0.00565824	0.000218014	0.00130614	1	1	1	1
		694623	Intergenic Variant	1.27377e-05	0.000297266	1.27377e-05	0.000131844	0.000218014	0.00565824	0.000218014	0.00130614	1	1	1	1
		695087	Intergenic Variant	1.03994e-05	0.000261853	1.03994e-05	0.000116671	0.000203242	0.00557011	0.000203242	0.00119848	1	1	1	1
	Gene	695661	Synonymous Variant (Ser163Ser)	1.03994e-05	0.000261853	1.03994e-05	0.000116671	0.000203242	0.00557011	0.000203242	0.00119848	1	1	1	1
AFUA_1G04140	Gene	1188593	Synonymous Variant (Arg14Arg)	0.000705771	1.84945e-05	0.000705771	6.08203e-06	0.0814935	0.0226053	0.0814935	0.00687006	0.26951	0.542816	0.26951	0.542857
AFUA_6G03430	Front Intergenic Region	732850	Intergenic Variant	7.53355e-06	6.67683e-07	7.53355e-06	4.28961e-06	0.00663951	0.00184983	0.00663951	0.00247922	0.054107	0.0753778	0.054107	0.206968
		732931	Intergenic Variant	1.50678e-05	1.52142e-06	1.50678e-05	5.03031e-06	0.0112817	0.00356202	0.0112817	0.00274921	0.0558501	0.0799307	0.0558501	0.210625
		732978	Intergenic Variant	1.50678e-05	1.52142e-06	1.50678e-05	5.03031e-06	0.0112817	0.00356202	0.0112817	0.00274921	0.0558501	0.0799307	0.0558501	0.210625
		733672	Intergenic Variant	1.50678e-05	1.52142e-06	1.50678e-05	5.03031e-06	0.0112817	0.00356202	0.0112817	0.00274921	0.0558501	0.0799307	0.0558501	0.210625
		734459	Intergenic Variant	1.14939e-05	0.000170853	1.14939e-05	0.000589184	0.000105837	0.00211313	0.000105837	0.00505155	1	1	1	1
		734710	Intergenic Variant	1.36418e-05	0.000197499	1.36418e-05	0.000642898	0.000122976	0.00227711	0.000122976	0.0052104	1	1	1	1
AFUA_4G13600	Front Intergenic Region	3552063	Intergenic Variant	1.24118e-05	0.000175102	1.24118e-05	0.000642898	0.000109583	0.00209598	0.000109583	0.0052104	1	1	1	1
		3553292	Intergenic Variant	1.20876e-06	4.28489e-06	1.20876e-06	7.41886e-06	2.94571e-05	6.00642e-05	2.94571e-05	5.74445e-05	0.00408829	0.0108395	0.00408829	0.0208582
	Back Intergenic Region	3554500	Intergenic Variant	5.50089e-07	8.06698e-07	5.50089e-07	1.06555e-06	3.19964e-05	0.000119111	3.19964e-05	5.74445e-05	0.00408829	0.0108395	0.00408829	0.0208582
		3556761	Intergenic Variant	3.60279e-05	2.5201e-06	3.60279e-05	1.45143e-05	0.0138465	0.00439118	0.0138465	0.00601926	0.253444	0.366652	0.253444	0.514194
AFUA_2G01190	Front Intergenic Region	277946	Intergenic Variant	1.76442e-07	1.9209e-06	1.76442e-07	1.55366e-06	0.000114652	0.00133833	0.000114652	0.000366381	0.0617417	0.254184	0.0617417	0.236706
AFUA_6G01960	Front Intergenic Region	291654	Intergenic Variant	0.000198663	0.00149412	0.000198663	0.00105494	1.40918e-05	0.00098886	1.40918e-05	0.00130164	0.512337	0.546099	0.512337	1
	Back Intergenic Region	298044	Intergenic Variant	1.0449e-05	0.000151276	1.0449e-05	0.000589184	9.41947e-05	0.00196881	9.41947e-05	0.00505155	1	1	1	1
		300286	Intergenic Variant	1.24118e-05	0.000175102	1.24118e-05	0.000642898	0.000109583	0.00209598	0.000109583	0.0052104	1	1	1	1
		300438	Intergenic Variant	1.14939e-05	0.000170853	1.14939e-05	0.000589184	0.000105837	0.00211313	0.000105837	0.00505155	1	1	1	1
		300697	Intergenic Variant	1.36418e-05	0.000197499	1.36418e-05	0.000642898	0.000122976	0.00227711	0.000122976	0.0052104	1	1	1	1
		300966	Intergenic Variant	1.36418e-05	0.000197499	1.36418e-05	0.000642898	0.000122976	0.00227711	0.000122976	0.0052104	1	1	1	1
		301005	Intergenic Variant	1.36418e-05	0.000197499	1.36418e-05	0.000642898	0.000122976	0.00227711	0.000122976	0.0052104	1	1	1	1
		301043	Intergenic Variant	1.36418e-05	0.000197499	1.36418e-05	0.000642898	0.000122976	0.00227711	0.000122976	0.0052104	1	1	1	1
		301157	Intergenic Variant	1.24118e-05	0.000175102	1.24118e-05	0.000642898	0.000109583	0.00209598	0.000109583	0.0052104	1	1	1	1
		301174	Intergenic Variant	1.36418e-05	0.000197499	1.36418e-05	0.000642898	0.000122976	0.00227711	0.000122976	0.0052104	1	1	1	1
AFUA_1G16460	Front Intergenic Region	4463383	Intergenic Variant	3.69071e-06	6.229e-05	3.69071e-06	0.000263913	4.20942e-05	0.000940606	4.20942e-05	0.00243853	1	1	1	1
		4464005	Intergenic Variant	3.69071e-06	7.11886e-05	3.69071e-06	0.000263913	4.20942e-05	0.00103777	4.20942e-05	0.00243853	1	1	1	1
		4464180	Intergenic Variant	3.32469e-06	6.229e-05	3.32469e-06	0.000263913	3.70429e-05	0.000940606	3.70429e-05	0.00243853	1	1	1	1
		4464188	Intergenic Variant	3.32469e-06	6.229e-05	3.32469e-06	0.000263913	3.70429e-05	0.000940606	3.70429e-05	0.00243853	1	1	1	1
		4464359	Intergenic Variant	3.32469e-06	6.229e-05	3.32469e-06	0.000263913	3.70429e-05	0.000940606	3.70429e-05	0.00243853	1	1	1	1
		4464729	Intergenic Variant	4.02544e-06	7.32986e-05	4.02544e-06	0.000292884	4.38332e-05	0.00102416	4.38332e-05	0.00258297	1	1	1	1
	Back Intergenic Region	4467112	Intergenic Variant	5.57236e-05	0.000261853	5.57236e-05	0.000972147	1.4312e-05	0.000449598	1.4312e-05	0.00119848	1	1	1	1
* Statistically significant association between SNP and antifungal resistance are highlighted in red
